# Supplementary material for: Effects of Phytophthora Inoculations on Photosynthetic Behaviour and Induced Defence Responses of Plant Volatiles in Field-Grown Hybrid Poplar Tolerant to Bark Canker Disease
Source: J Fungi (Basel). 2021 Nov 15;7(11):969. doi: 10.3390/jof7110969 (PMC8624009; doi:10.3390/jof7110969)
Supplement: Supplementary file 1 [file jof-07-00969-s001.zip]

Archive with 1 entries (1 files):
- jof-1419398-supplementary.pdf
